# Supplementary material for: Methylsteric Effects Enhance Fluorescence in Diphenylfumaronitrile AIEgens
Source: Molecules. 2025 Jul 8;30(14):2898. doi: 10.3390/molecules30142898 (PMC12300520; doi:10.3390/molecules30142898)
Supplement: Supplementary file 1 [file molecules-30-02898-s001.zip]

Archive with 1 entries (1 files):
- molecules-3707582-supplementary.pdf
